# Supplementary material for: Phylogeography and taxonomic status of trout and salmon from the Ponto‐Caspian drainages, with inferences on European Brown Trout evolution and taxonomy
Source: Ecol Evol. 2018 Feb 5;8(5):2645–58. doi: 10.1002/ece3.3884 (PMC5838059; doi:10.1002/ece3.3884)
Supplement: Supplementary file 2 [file ECE3-8-2645-s002.xlsx]

## Sheet: Sheet1
Drainage	Basin	GenBank #	Source	Fragment			Species
Mtkvari (Kura) riv.Ktsia	Caspian Sea		Present Study	Cyt B			S. trutta
Mtkvari (Kura) riv.Ktsia	Caspian Sea		Present Study	Cyt B			S. trutta
Mtkvari (Kura) riv.Ktsia	Caspian Sea		Present Study	Cyt B			S. trutta
Mtkvari (Kura) riv.Ktsia	Caspian Sea	MG029548	Present Study	Cyt B			S. trutta
Mtkvari (Kura) riv.Aragvi	Caspian Sea	MG029549	Present Study	Cyt B			S. trutta
Mtkvari (Kura) riv.Aragvi	Caspian Sea		Present Study	Cyt B			S. trutta
Terek	Caspian Sea	MG029552	Present Study	Cyt B			S. trutta
Terek	Caspian Sea	MG029553	Present Study	Cyt B			S. trutta
Terek	Caspian Sea		Present Study	Cyt B			S. trutta
Terek	Caspian Sea		Present Study	Cyt B			S. trutta
Terek	Caspian Sea		Present Study	Cyt B			S. trutta
Terek	Caspian Sea		Present Study	Cyt B			S. trutta
Enguri	Black Sea	MG029543	Present Study	Cyt B			S. trutta
Enguri	Black Sea	MG029544	Present Study	Cyt B			S. trutta
Enguri	Black Sea		Present Study	Cyt B			S. trutta
Enguri	Black Sea		Present Study	Cyt B			S. trutta
Enguri	Black Sea		Present Study	Cyt B			S. trutta
Rioni	Black Sea	MG029550	Present Study	Cyt B			S. trutta
Rioni	Black Sea	MG029551	Present Study	Cyt B			S. trutta
Rioni	Black Sea		Present Study	Cyt B			S. trutta
Rioni	Black Sea		Present Study	Cyt B			S. trutta
Rioni	Black Sea		Present Study	Cyt B			S. trutta
Rioni	Black Sea		Present Study	Cyt B			S. trutta
Rioni	Black Sea		Present Study	Cyt B			S. trutta
Kintrishi	Black Sea	MG029545	Present Study	Cyt B			S. trutta
Kintrishi	Black Sea	MG029546	Present Study	Cyt B			S. trutta
Kintrishi	Black Sea	MG029547	Present Study	Cyt B			S. trutta
Kintrishi	Black Sea		Present Study	Cyt B			S. trutta
Kintrishi	Black Sea		Present Study	Cyt B			S. trutta
Kintrishi	Black Sea		Present Study	Cyt B			S. trutta
Kintrishi	Black Sea		Present Study	Cyt B			S. trutta
Kintrishi	Black Sea		Present Study	Cyt B			S. trutta
Kintrishi	Black Sea		Present Study	Cyt B			S. trutta
Kintrishi	Black Sea		Present Study	Cyt B			S. trutta
Coruh	Black Sea	MG029540	Present Study	Cyt B			S. trutta
Coruh	Black Sea	MG029541	Present Study	Cyt B			S. trutta
Coruh	Black Sea	MG029542	Present Study	Cyt B			S. trutta
Coruh	Black Sea		Present Study	Cyt B			S. trutta
Coruh	Black Sea		Present Study	Cyt B			S. trutta
Coruh	Black Sea		Present Study	Cyt B			S. trutta
Black Sea	Black Sea	MG029536	Present Study	Cyt B			S. trutta
Black Sea	Black Sea	MG029537	Present Study	Cyt B			S. trutta
Black Sea	Black Sea	MG029538	Present Study	Cyt B			S. trutta
Black Sea	Black Sea	MG029539	Present Study	Cyt B			S. trutta
Black Sea	Black Sea		Present Study	Cyt B			S. trutta
Black Sea	Black Sea		Present Study	Cyt B			S. trutta
Black Sea	Black Sea		Present Study	Cyt B			S. trutta
Black Sea	Black Sea		Present Study	Cyt B			S. trutta
Coruh	Black Sea	FJ608987	Turan et al. (2009)	Cyt B			S. trutta (Coruhensis)
Coruh	Black Sea	FJ608988	Turan et al. (2009)	Cyt B			S. trutta (Coruhensis)
Iyidere	Black Sea	FJ608995	Turan et al. (2009)	Cyt B			S. trutta (Coruhensis)
Iyidere	Black Sea	FJ608994	Turan et al. (2009)	Cyt B			S. trutta (Coruhensis)
Euphrates	Persian Gulf	FJ608999	Turan et al. (2009)	Cyt B			S. trutta
Euphrates	Persian Gulf	FJ608997	Turan et al. (2009)	Cyt B			S. trutta
Iyidere	Black Sea	FJ608991	Turan et al. (2009)	Cyt B			S. trutta (Rizensis)
Cayeli River	Black Sea	FJ608992	Turan et al. (2009)	Cyt B			S. trutta (Rizensis)
Cayeli River	Black Sea	FJ608993	Turan et al. (2009)	Cyt B			S. trutta (Rizensis)
Coruh	Black Sea	FJ608989	Turan et al. (2009)	Cyt B			S. trutta (Coruhensis)
Danube	Black Sea	KF985729	Schenekar et al. (2014)	Cyt B			S. trutta
Danube	Black Sea	KF985730	Schenekar et al. (2014)	Cyt B			S. trutta
Danube	Black Sea	KF985731	Schenekar et al. (2014)	Cyt B			S. trutta
Danube	Black Sea	KF985732	Schenekar et al. (2014)	Cyt B			S. trutta
Danube	Black Sea	KF985733	Schenekar et al. (2014)	Cyt B			S. trutta
Danube	Black Sea	KF985734	Schenekar et al. (2014)	Cyt B			S. trutta
Danube	Black Sea	KF985735	Schenekar et al. (2014)	Cyt B			S. trutta
Danube	Black Sea	KF985736	Schenekar et al. (2014)	Cyt B			S. trutta
Danube	Black Sea	KF985737	Schenekar et al. (2014)	Cyt B			S. trutta
Danube	Black Sea	KF985738	Schenekar et al. (2014)	Cyt B			S. trutta
Baltic Sea	Baltic Sea	EU492282	Noren et al. (2008)	Cyt B			S. trutta
Baltic Sea	Baltic Sea	EU492348	Noren et al. (2008)	Cyt B			S. trutta
	Baltic Sea	EU492280	Noren et al. (2008)	Cyt B			S.salar
	North Sea	EU492108	van Pelt-Heerschap and Stein	Cyt B			S. trutta
Caspian Sea	Caspian Sea	FJ655773	Jamshidi and Kalbassi (Direct submission)	Cyt B			S. trutta
Lake Ohrid	Adriatic Sea	JX960764.1	Crete-Lafreniere et al. (2012)	Cyt B			S. ohridanus
Buna	Adriatic Sea	JX960841.1	Crete-Lafreniere et al. (2012)	Cyt B			S. obtusirostris
Zala River	Adriatic Sea	JX960838.1	Crete-Lafreniere et al. (2012)	Cyt B			S. marmoratus
Soguksu Stream	Mediterranean Sea	JX960842.1	Crete-Lafreniere et al. (2012)	Cyt B			S. platycephalus
Rivers of southern Caspian (CA)	Caspian Sea	JN995186	Rezaei and Akhshabi	Cyt B			S. trutta
Göksu River	Mediterranean Sea	JX960835	Crete-Lafreniere et al. (2012)	Cyt B			S. trutta
Rivers of southern Caspian (CA)	Caspian Sea	LC011387	Rezaei et al.	Cyt B			S. trutta
Arpa	Caspian Sea	JX960837	Crete-Lafreniere et al. (2012)	Cyt B			S. trutta
Voidomatis	Adriatic Sea	JX960839	Crete-Lafreniere et al. (2012)	Cyt B			S. trutta
Leksa	Atlantic Ocean	JX960836	Crete-Lafreniere et al. (2012)	Cyt B			S. trutta
	Indian Ocean	KX594755	Barat et al.	Cyt B			S. trutta
	Indian Ocean	KX594732	Barat et al.	Cyt B			S. trutta
	Indian Ocean	KX594730	Barat et al.	Cyt B			S. trutta
	Indian Ocean	KX594740	Barat et al.	Cyt B			S. trutta
	Indian Ocean	KX594724	Barat et al.	Cyt B			S. trutta
Ims	Atlantic Ocean	JX960834	Crete-Lafreniere et al. (2012)	Cyt B			S.salar
Dades	Atlantic Ocean	KT279188	Doadrio et al. (2015)	Cyt B			S. trutta
Tensift	Atlantic Ocean	KT279196	Doadrio et al. (2015)	Cyt B			S. trutta
Oum er Rbia	Atlantic Ocean	KT279174	Doadrio et al. (2015)	Cyt B			S. trutta
	Atlantic Ocean	KT279171	Doadrio et al. (2015)	Cyt B			S. trutta
Moulouya	Atlantic Ocean	KT279195	Doadrio et al. (2015)	Cyt B			S. trutta
Oum er Rbia	Atlantic Ocean	KT279191	Doadrio et al. (2015)	Cyt B			S. trutta
Isli Lake		KT279184	Doadrio et al. (2015)	Cyt B			S. trutta
Oum er Rbia	Atlantic Ocean	KT279179	Doadrio et al. (2015)	Cyt B			S. trutta
Ifni Lake		KT279176	Doadrio et al. (2015)	Cyt B			S. akairos
Ifni Lake		KT279177	Doadrio et al. (2015)	Cyt B			S. akairos
Danube	Black Sea	KF985557	Schenekar et al. (2014)	Control Region
Danube	Black Sea	KF985640	Schenekar et al. (2014)	Control Region
Danube	Black Sea	KF985610	Schenekar et al. (2014)	Control Region
Danube	Black Sea	KF985662	Schenekar et al. (2014)	Control Region
Danube	Black Sea	KF985664	Schenekar et al. (2014)	Control Region
Danube	Black Sea	KF985658	Schenekar et al. (2014)	Control Region
Danube	Black Sea	KF985367	Schenekar et al. (2014)	Control Region
Danube	Black Sea	KF985363	Schenekar et al. (2014)	Control Region
Rivers of southern Caspian (CA)	Caspian Sea	JF276028	Segherloo et al. (2012)	Control Region
Rivers of southern Caspian (CA)	Caspian Sea	JF276029	Segherloo et al. (2012)	Control Region
Rivers of southern Caspian (CA)	Caspian Sea	JF276030	Segherloo et al. (2012)	Control Region
Rivers of southern Caspian (CA)	Caspian Sea	JF276031	Segherloo et al. (2012)	Control Region
Rivers of southern Caspian (CA)	Caspian Sea	JF276032	Segherloo et al. (2012)	Control Region
Rivers of southern Caspian (CA)	Caspian Sea	JF276033	Segherloo et al. (2012)	Control Region
Rivers of southern Caspian (CA)	Caspian Sea	JF276034	Segherloo et al. (2012)	Control Region
Rivers of southern Caspian (CA)	Caspian Sea	HM237338	Vera et al (2011)	Control Region
Rivers of southern Caspian (CA)	Caspian Sea	HM237339	Vera et al (2011)	Control Region
Rivers of southern Caspian (CA)	Caspian Sea	HM237340	Vera et al (2011)	Control Region
Rivers of southern Caspian (CA)	Caspian Sea	HM237341	Vera et al (2011)	Control Region
Turkey		JN543969	Ozen and Bardakci	Control Region
Turkey		JN543972	Ozen and Bardakci	Control Region
Turkey		JN543975	Ozen and Bardakci	Control Region
Turkey		JN543978	Ozen and Bardakci	Control Region
Turkey		JN543981	Ozen and Bardakci	Control Region
Turkey		JN543984	Ozen and Bardakci	Control Region
Turkey		JN543987	Ozen and Bardakci	Control Region
Turkey		JN543990	Ozen and Bardakci	Control Region
Turkey		JN543991	Ozen and Bardakci	Control Region
Turkey		JN543993	Ozen and Bardakci	Control Region
Turkey		JN543997	Ozen and Bardakci	Control Region
Plitvica	Black Sea	GQ222380	Jadan et al	Control Region
Danube	Black Sea	GQ284836	Baric et al (2009)	Control Region
Danube	Black Sea	DQ318124	Maric et al (2005)	Control Region
Danube	Black Sea	DQ318125	Maric et al (2005)	Control Region
Shkumbini	Adriatic Sea	EU359768	Snoj et al (2009)	Control Region
Seta	Adriatic Sea	EU359769	Snoj et al (2009)	Control Region
Stilaro	Mediterranean Sea	JQ030884	Lucarda et al	Control Region
Amu Darya catchment	Aral Sea	EU329720	Griffiths and Stevens	Control Region
Amu Darya catchment	Aral Sea	EU329721	Griffiths and Stevens	Control Region
		GQ376152	Machado-Schiaffino et al.				S. salar

## Sheet: Sheet2
Drainage, Basin	Species of Salmo as referred	Morphology	Cyt B	Control Region
Kura (Mtkvari) (CA)	S. caspius	8	6	4
Terek (Tergi) (CA)	S. ciscaucasicus	8	6	7
Enguri (BS)	S. labrax	12	5
Rioni (BS)	S. labrax		7	3
Kintrishi (BS)	S. labrax		10	6
Coruh (Chorokhi) (BS)	S. labrax, S. coruhensis	6	6+3*	6
Black Sea (Georgia)	S. labrax	9	8
Danube (BS)	S. trutta		10*	11*
Plitvica (BS)	S. trutta			1*
Aral Sea	S. trutta oxianus			2*
Caspian Sea	S. caspius		1*
Arpa (CA)	S. caspius		1*
Rivers of southern Caspian (CA)	S. caspius		2*	11*
Iyidere (BS)	S. coruhensis		2*
Iyidere (BS)	S. rizeensis		1*
Cayeli (BS)	S. rizeensis		2*
Turkey (not specified)	S. trutta			11*
Soguksu Stream (ME)	S. platycephalus		1*
Stilaro (ME)	S. trutta			1*
Göksu River (ME)	S. trutta		1*
Lake Ohrid (AD)	S. ohridanus		1*
Zala (AD)	S. marmoratus		1*
Buna (AD)	S. obtusirostris		1*
Shkumbini (AD)	S. trutta			1*
Seta (AD)	S. trutta			1*
Voidomatis (AD)	S. trutta		1*
Leksa (AT)	S. trutta		1*
Ims (AT)	S. salar		1*
Dades (AT)	S. trutta		1*
Tensift (AT)	S. trutta		1*
Oum er Rbia (AT)	S. trutta		3*
Moulouya (AT)	S. trutta		1*
Isli Lake	S. trutta		1*
Ifni Lake	S. akairos		2*
Atlantic Ocean	S. salar			1*
North Sea	S. trutta		1*
Baltic Sea	S. trutta		2*
Baltic Sea	S. salar		1*
Euphrates (IO)	S. trutta		2*
Indian Ocean Basin (Introduced Trout)	S. trutta		5*

## Sheet: D-loop
Aus_KF985557S.TruttaCR	C	A	A	C	C	C	T	A	G	T	G	A	G	G	-	C	T
Aus_KF985640_S.TruttaCR	C	A	A	C	C	C	T	A	G	T	A	A	G	G	-	C	T
AusKF985610S.TruttaCR	C	A	A	C	C	C	T	A	G	T	A	A	G	G	-	C	T
Aus_KF985662S.TruttaCR	C	A	A	C	C	C	T	A	G	T	A	A	G	G	-	C	T
Aus_KF985664 S.trutta_CR	C	A	A	C	C	C	T	A	G	T	G	T	G	G	-	C	T
Aus_KF985658_S.truta_CR	C	A	A	C	C	C	T	A	G	T	G	T	G	G	-	C	T
Aus_KF985367S.Trouta_CR	C	A	A	C	C	C	T	A	G	T	G	T	G	G	-	C	T
Aus_KF985363_S.trutaaCR	C	A	A	C	C	C	T	A	G	T	G	T	G	G	-	C	T
Ajara28CR	C	A	A	C	C	C	T	A	G	T	G	A	G	G	-	C	T
Ajara29CR	C	A	A	C	C	C	T	G	G	T	A	G	G	G	-	C	T
Kcia4CR	C	A	A	C	C	C	T	G	G	T	A	G	G	G	-	C	T
Kcia1CR	C	A	A	C	C	C	T	A	G	T	G	A	G	G	-	C	T
Kcia2CR	C	A	A	C	C	C	T	A	G	T	G	A	G	G	-	C	T
Kcia3CR	C	A	A	C	C	C	T	A	G	T	G	A	G	G	-	C	T
Kintrish5CR	C	A	A	C	C	C	T	G	G	T	A	G	G	G	-	C	T
Kintrish9CR	C	A	A	C	C	C	T	A	G	T	G	T	G	G	-	C	T
Kintrish10CR	C	A	A	C	C	C	T	A	G	T	G	T	G	G	-	C	T
Kintrish14	C	A	A	C	T	C	T	A	G	T	G	A	G	G	-	C	T
Kintrish15CR	C	A	A	C	C	C	T	G	G	T	A	G	G	G	-	C	T
Kharagau17CR	C	A	A	C	C	C	T	A	G	T	G	A	G	G	-	C	T
Kharag24CR	C	A	A	C	C	C	T	A	G	T	G	A	G	G	-	C	T
Kharagaul18CR	C	A	A	C	C	C	T	A	G	T	G	G	G	G	-	C	T
Kintrish8CR	C	A	A	C	C	C	T	A	G	T	G	T	G	G	-	C	T
Ajara28CR	C	A	A	C	C	C	T	G	G	T	A	G	G	G	-	C	T
Ajara26CR	C	A	A	C	C	C	T	A	G	T	G	A	G	G	-	C	T
Ajara27CR	C	A	A	C	C	C	T	A	G	T	G	A	G	G	-	C	T
Ajara29CR	C	A	A	C	C	C	T	G	G	T	A	G	G	G	-	C	T
Ajara30CR	C	A	A	C	C	C	T	G	G	T	A	G	G	G	-	C	T
Ajara31CR	C	A	A	C	C	C	T	A	G	T	G	A	G	G	-	C	T
Tergi32CR	C	A	A	C	C	C	T	G	G	T	A	G	G	G	-	C	T
Sno37CR	C	A	A	C	C	C	T	A	G	T	G	A	G	G	-	C	T
Sno38CR	C	A	A	C	C	C	T	A	G	T	G	A	G	G	-	C	T
Sno33CR	C	A	A	C	C	C	T	A	G	T	G	A	G	G	-	C	T
Sno34CR	C	A	A	C	C	C	T	A	G	T	G	A	G	G	-	C	T
Sno35CR	C	A	A	C	C	C	T	A	G	T	G	A	G	G	-	C	T
Sno36CR	C	A	A	C	C	C	T	A	G	T	G	A	G	G	-	C	T
JF276028_iranphil_iran_s_salmo_cr	C	A	A	C	C	C	T	A	G	T	G	A	G	G	-	C	T
JF276029_iranphil_iran_s_salmo_cr	C	A	A	C	C	C	T	A	G	T	G	A	G	G	-	C	T
JF276030_iranphil_iran_s_salmo_cr	C	A	A	C	C	C	T	A	G	T	G	A	G	G	-	C	T
JF276031_iranphil_iran_s_salmo_cr	C	A	A	C	C	C	T	A	G	T	G	A	G	G	-	T	T
JF276032_iranphil_iran_s_salmo_cr	C	A	A	C	C	C	T	A	G	T	G	A	G	G	-	C	T
JF276033_iranphil_iran_s_salmo_cr	C	A	A	C	C	C	T	A	G	T	G	A	G	G	-	C	T
JF276034_iranphil_iran_s_salmo_cr	C	A	A	C	C	C	T	A	G	T	G	A	G	G	-	C	T
JN543997_tr_salmo_cr	C	G	A	C	C	C	T	A	G	T	G	A	T	G	-	C	T
JN543993_tr_salmo_cr	C	A	A	C	C	C	T	A	G	T	G	A	G	G	-	C	T
JN543990_tr_salmo_cr	C	A	A	C	C	C	T	A	G	T	G	A	G	G	-	C	T
JN543987_tr_salmo_cr	C	A	A	C	C	C	T	A	G	T	G	A	G	G	-	C	T
JN543984_tr_salmo_cr	C	A	A	C	C	C	T	A	G	T	G	A	G	G	-	C	T
JN543981_tr_salmo_cr	C	A	A	C	C	C	T	A	G	T	A	G	G	G	-	C	T
JN543978_tr_salmo_cr	C	A	A	C	C	C	T	A	G	T	A	G	G	G	-	C	T
JN543975_tr_salmo_cr	C	A	A	C	C	C	T	A	G	T	G	G	G	G	-	C	T
JN543972_tr_salmo_cr	C	A	C	C	C	C	T	A	G	T	G	A	T	C	-	C	T
JN543969_tr_salmo_cr	C	A	C	C	C	C	T	A	G	T	G	A	T	C	-	C	C
GQ222380_Plitvica River_croatia_salmo_cr	C	A	A	C	C	C	T	A	G	T	A	G	G	G	-	C	T
HM237341_caspian_trutacaspius_cr	C	A	A	C	C	C	T	A	G	T	G	A	G	G	-	C	T
HM237340_caspian_trutacaspius_cr	C	A	A	C	C	C	T	A	G	T	G	A	G	G	-	C	T
HM237339_caspian_rutacaspius_cr	C	A	A	C	C	C	T	A	G	T	G	A	G	G	-	C	T
HM237338_caspian_trutacaspius_cr	C	A	A	C	C	C	T	A	G	T	G	A	G	G	-	C	T
Roman_GQ284836_S.truttaCR	C	A	A	C	C	C	T	A	G	T	G	G	G	G	-	C	T
Serbia DQ318124.S.TruttaCR	C	A	A	C	C	T	T	A	G	T	G	A	G	G	-	C	T
Serbia_DQ318125 _S.truttaCR	C	A	A	C	C	C	T	A	G	G	G	A	G	G	-	C	T
Abania_EU359768S.trutaaCR	T	A	C	C	C	C	T	A	G	T	G	A	T	C	A	C	C
Albania_EU359769S.truttaCR	T	A	C	C	C	C	C	A	G	T	G	A	T	C	-	C	C
ItralyJQ030884 S.trutaaCR	T	A	C	T	C	C	T	A	A	T	G	A	T	C	-	C	C
